# Supplementary material for: Therapeutic Vitamin D Supplementation Following COVID-19 Diagnosis: Where Do We Stand?—A Systematic Review
Source: J Pers Med. 2022 Mar 8;12(3):419. doi: 10.3390/jpm12030419 (PMC8950116; doi:10.3390/jpm12030419)
Supplement: Supplementary file 1 [file jpm-12-00419-s001.zip]

Archive with 1 entries (1 files):
- jpm-1624726-supplementary.pdf
